# Supplementary material for: Novel circular RNAs of the apoptosis‐related BAX and BCL2L12 genes identified in a chronic lymphocytic leukemia cell line using nanopore sequencing
Source: FEBS Open Bio. 2023 Sep 19;13(10):1953–66. doi: 10.1002/2211-5463.13672 (PMC10549219; doi:10.1002/2211-5463.13672)
Supplement: Supplementary file 2 — Table S1. First‐ and second‐round PCR primer pairs, used to generate the amplicons for the nanopore sequencing libraries. [file FEB4-13-1953-s005.xlsx]

## Sheet: Sheet1
Table S1. First- and second-round PCR primer pairs, used to generate the amplicons for the nanopore sequencing libraries.
PCR	Gene	Exon #	Direction	Primer sequence (5ʹ→3ʹ)	Annealing temperature (oC)
First-round PCR	BAX	Exon 2	Sense	CCAGCTCTGAGCAGATCATGAAG	62
			Antisense	ATGATCTGCTCAGAGCTGGTGG
		Exon 3	Sense	CGAGTGTCTCAAGCGCATC	61
			Antisense	CAGCTTCTTGGTGGACGCAT
		Exon 4	Sense	TGTCGCCCTTTTCTACTTTGCC	60
			Antisense	CCAGTTGAAGTTGCCGTCAG
		Exon 6	Sense	CGGCTGTTGGGCTGGAT	61
			Antisense	AGTCCAATGTCCAGCCCATG
		Exon 7	Sense	GCCTTGGACTGTGTTTTTCCTC	61
			Antisense	CCTCAGCCCATCTTCTTCCAGA
	BCL2L12	Exon 1	Sense	GGAGACCGCAAGTTGAGTGG	60
			Antisense	GTCTCCTCCACTGAACTCGT
		Exon 2	Sense	CCGGGTCTCCTGTTCCAA	61
			Antisense	CTCACCACGCCTAAGGAAGG
		Exon 3	Sense	CCCTCGGCCTTGCTCTCT	61
			Antisense	TTCCTGAGCCGCCTTCG
		Exon 4	Sense	CGGCTGGAACAGCTGGTC	61
			Antisense	GGGCCACCAAAGCATAGAAG
		Exon 5	Sense	CTGCTGGAGGAGGAGGCA	62
			Antisense	TCCGCAGTATGGCTTCCTTC
		3′-extended exon 5	Sense	GCATCTGTCCCACTCCTTGG	62
			Antisense	TCCGCAGTATGGCTTCCTTC
		Exon 6	Sense	TGTTCTGTAGCCGGGATGAC	60
			Antisense	GCGAAAGAGTCGGAGGACAG
		Exon 7	Sense	ACTTGCCATTGGACTGAGCTCT	60
			Antisense	TCAAGTCCACGGGTGAAACA
Nested (or semi-nested) PCR	BAX	Exon 2	Sense	AGGGGCCCTTTTGCTTCAG	62
			Antisense	ATGATCTGCTCAGAGCTGGTGG
		Exon 3	Sense	ACGAACTGGACAGTAACATGGAG	60
			Antisense	CATTCGCCCTGCTCGATC
		Exon 4	Sense	CCAGCAAACTGGTGCTCAAG	60
			Antisense	TGCCACTCGGAAAAAGACCTC
		Exon 6	Sense	GATCCAAGACCAGGGTGGTT	61
			Antisense	AGTCCAATGTCCAGCCCATG
		Exon 7	Sense	GCATTTTTCTGGGAGGGGTG	60
			Antisense	TTCCAGATGGTGAGTGAGGC
	BCL2L12	Exon 1	Sense	AAGTTGAGTGGAGGAGGCG	61
			Antisense	CCTCCACTGAACTCGTACAAACT
		Exon 2	Sense	CTCCTGTTCCAACTCCACCTAG	61
			Antisense	AAGGAAGGCAGCTAGGACC
		Exon 3	Sense	TCCGCCCCTGCTATGGTTTA	61
			Antisense	CTGTTGGCTCTTCTTGGGCA
		Exon 4	Sense	CAGCTGAAATCTCCGCCCAG	61
			Antisense	GCATAGAAGTCTGGAGTAGCTGG
		Exon 5	Sense	GGAGGCAGAAGTCATTAACCAGAAG	60
			Antisense	GGCTTCCTTCTCTGTCGATGG
		3′-extended exon 5	Sense	CTTGGCAAGGACAGGAGTTG	60
			Antisense	GGCTTCCTTCTCTGTCGATGG
		Exon 6	Sense	CGCCCAAGCCGAGCAT	61
			Antisense	GCGAAAGAGTCGGAGGACAG
		Exon 7	Sense	GCTGCTACAAGATGACACCTCA	61
			Antisense	GAAACAGCCAGGATGCCCTC
