# Supplementary material for: Novel circular RNAs of the apoptosis‐related BAX and BCL2L12 genes identified in a chronic lymphocytic leukemia cell line using nanopore sequencing
Source: FEBS Open Bio. 2023 Sep 19;13(10):1953–66. doi: 10.1002/2211-5463.13672 (PMC10549219; doi:10.1002/2211-5463.13672)
Supplement: Supplementary file 3 — Table S2. The primers that were used to amplify and sequence two regions of circ‐BAX‐4 and circ‐BCL2L12‐48, both spanning the back‐splice junction of each circRNA. [file FEB4-13-1953-s001.xlsx]

## Sheet: Sheet1
Table S2. The primers that were used to amplify and sequence two regions of circ-BAX-4 and circ-BCL2L12-48, both spanning the back-splice junction of each circRNA.
PCR	Targeted circRNA	Exon / intron #	Direction	Primer sequence (5ʹ→3ʹ)	Annealing temperature (oC)
First-round PCR	circ-BAX-4	Intron 2	Sense	TGAGGAGTGACACCCCGTTC	62
		Intron 1	Antisense	AGAGAGCCAGGAACCTCCGA
	circ-BCL2L12-48	Exon 2	Sense	CCGGGTCTCCTGTTCCAA	61
		Exon 2	Antisense	CTCACCACGCCTAAGGAAGG
Nested PCR	circ-BAX-4	Intron 2	Sense	CTGATTCTGCACCCTCACTCC	62
		Intron 1	Antisense	GCCCGATCCGGGAGTTTCT
	circ-BCL2L12-48	Exon 3	Sense	TTCCTGAGCCGCCTTCG	62
		Exon 1	Antisense	CCACTCAACTTGCGGTCTCC
