# Supplementary material for: Novel circular RNAs of the apoptosis‐related BAX and BCL2L12 genes identified in a chronic lymphocytic leukemia cell line using nanopore sequencing
Source: FEBS Open Bio. 2023 Sep 19;13(10):1953–66. doi: 10.1002/2211-5463.13672 (PMC10549219; doi:10.1002/2211-5463.13672)
Supplement: Supplementary file 4 — Table S3. The sequences of the probes that were used to visualize circ‐BAX‐4 and circ‐BCL2L12‐48 with circFISH. [file FEB4-13-1953-s002.xlsx]

## Sheet: Sheet1
Table S3. The sequences of the probes that were used to visualize circ-BAX-4 and circ-BCL2L12-48 with circFISH.
Targeted circRNA	Probe sequence (5ʹ→3ʹ)
circ-BAX-4	TGCCCCTCAGTGCTTGGAGA
	CAGCGCCCGATCCGGGAGTT
	GACGGAGGGGACTGGAGGCT
	CAGAGAGCCAGGAACCTCCG
	AGGGTCCGAGAGCGCCAGAG
	TTCCGAGATCCCCTGGTTCT
	GAAGTGGTGCGGGCGACAAG
	CTCCCACCAGTGCCAGAGGC
	TGCATCCAGACCCCTGGCCT
	GAAAGAGGCTAGGGGAACGC
	TGTATCCTACATTCTCCCCG
	AGAAAGGCCAGGAGGCTGGG
	CAGACAACTGAGTCCCTGAT
	AGCAGATAAAGTGACGGGGG
	AGAGCTGGTGGGCCCTAGAG
	CCCCTGTCTTCATGATCTGC
	ACTCACCCCTGAAGCAAAAG
	TGCCACAATAATCAGACCTC
	GGGGTGTCACTCCTCAAATC
	AGTGAGGGTGCAGAATCAGA
	GGATGAAACTAGAGTGGGGA
	CCCATTCGCCCTGCTCGATC
	TCAGCTTCTTGGTGGACGCA
	CCGATGCGCTTGAGACACTC
	CATGTTACTGTCCAGTTCGT
	AGGGGCCCACACCTCTGCAG
	AGTGGCTGGACTTCTGGGTC
	GAGAGTCCTGTGTCCTGAAG
circ-BCL2L12-48	TTTCCCGCGCCTGCGCACTG
	TGCGGTCTCCTCCACTGAAC
	CCGCCGCCTCCTCCACTCAA
	TGCCATGGAGGCACCTGGTC
	GGAGCCCCAGCTCTTCAGAG
	TAGGACCCTCAGCGTGTCTT
	TCACCACGCCTAAGGAAGGC
	TGGAACAGGAGACCCGGCAG
	GGGCAGGGCTTCTAGGTGGA
	AGGAAGTCTGTTGGCTCTTC
	AAGACATCTTCGAAGGCGGC
	CTCCTCGCCCCAGGGAGCAG
	CGAGGGGACTCAGAGGGGGC
	GCGGATGGGCAGAGAGCAAG
