# Supplementary material for: Novel circular RNAs of the apoptosis‐related BAX and BCL2L12 genes identified in a chronic lymphocytic leukemia cell line using nanopore sequencing
Source: FEBS Open Bio. 2023 Sep 19;13(10):1953–66. doi: 10.1002/2211-5463.13672 (PMC10549219; doi:10.1002/2211-5463.13672)
Supplement: Supplementary file 5 — Table S4. The primers that were used for the expression analysis of BAX and BCL2L12 circRNAs in CLL and normal PBMC samples. [file FEB4-13-1953-s004.xlsx]

## Sheet: Sheet1
Table S4. The primers that were used for the expression analysis of BAX and BCL2L12 circRNAs in CLL and normal PBMC samples.
PCR	Gene	Exon #	Direction	Primer sequence (5ʹ→3ʹ)	Annealing temperature (oC)
First-round PCR	BAX	Exon 3	Sense	CGAGTGTCTCAAGCGCATC	61
			Antisense	CAGCTTCTTGGTGGACGCAT
	BCL2L12	Exon 3	Sense	CCCTCGGCCTTGCTCTCT	61
			Antisense	TTCCTGAGCCGCCTTCG
Nested PCR	BAX	Exon 3	Sense	ACGAACTGGACAGTAACATGGAG	60
			Antisense	CATTCGCCCTGCTCGATC
	BCL2L12	Exon 3	Sense	TCCGCCCCTGCTATGGTTTA	61
			Antisense	CTGTTGGCTCTTCTTGGGCA
