# Supplementary material for: Novel circular RNAs of the apoptosis‐related BAX and BCL2L12 genes identified in a chronic lymphocytic leukemia cell line using nanopore sequencing
Source: FEBS Open Bio. 2023 Sep 19;13(10):1953–66. doi: 10.1002/2211-5463.13672 (PMC10549219; doi:10.1002/2211-5463.13672)
Supplement: Supplementary file 6 — Table S5. The predicted interactions of BAX and BCL2L12 circRNAs interactions with miRNAs. [file FEB4-13-1953-s006.xlsx]

## Sheet: Sheet1
Table S5. The predicted interactions of BAX and BCL2L12 circRNAs interactions with miRNAs.
circRNA	Targeted miRNA	Target score a	# binding sites
circ-BAX-1	miR-152-5p	86	1
	miR-4447	76	2
	miR-491-5p	74	1
	miR-4641	72	1
	miR-4472	59	2
	miR-10398-3p	56	1
	miR-6720-5p	55	2
	miR-6512-3p	55	2
	miR-6796-5p	51	1
	miR-92a-2-5p	51	1
	miR-3192-3p	50	1
circ-BAX-2	miR-4716-5p	75	1
	miR-6732-3p	59	1
	miR-767-3p	52	1
	miR-296-5p	51	2
circ-BAX-4	miR-4534	89	2
	miR-6889-3p	83	1
	miR-6529-3p	80	1
	miR-8082	79	2
	miR-1227-3p	69	1
	miR-3202	66	1
	miR-4716-5p	65	1
	miR-4749-3p	62	2
	miR-6808-5p	60	2
	miR-422a	59	3
	miR-6876-5p	53	2
	miR-4476	53	2
	miR-378i	52	3
	miR-378h	52	3
	miR-378f	52	3
	miR-378e	52	3
	miR-378d	52	3
	miR-378c	52	3
	miR-378b	52	3
	miR-378a-3p	52	3
	miR-296-5p	51	2
	miR-4784	51	1
	miR-3150b-3p	51	1
	miR-940	50	2
	miR-6893-5p	50	2
circ-BAX-6a	miR-4802-5p	87	1
	miR-1843	87	1
	miR-152-5p	80	1
	miR-5590-5p	77	1
	miR-9851-5p	75	1
	miR-766-5p	68	2
	miR-3663-3p	67	2
	miR-186-3p	66	1
	miR-4716-5p	64	1
	miR-6732-3p	54	1
	miR-4641	54	1
	miR-4258	53	1
	miR-3918	53	2
circ-BAX-8a	miR-9851-5p	84	1
	miR-152-5p	84	1
	miR-4641	68	1
	miR-4716-5p	66	1
	miR-3663-3p	65	1
	miR-3918	58	2
	miR-6732-3p	57	1
	miR-3128	55	1
	miR-10398-3p	54	1
	miR-767-3p	51	1
	miR-6720-5p	51	2
	miR-6512-3p	51	2
circ-BAX-9	miR-4802-5p	87	1
	miR-1843	87	1
	miR-152-5p	80	1
	miR-9851-5p	75	1
	miR-5590-5p	75	1
	miR-4716-5p	68	1
	miR-766-5p	68	2
	miR-3663-3p	67	2
	miR-186-3p	61	1
	miR-3918	54	2
	miR-4641	54	1
	miR-4258	53	1
circ-BAX-10	miR-9851-5p	86	1
	miR-4716-5p	70	1
	miR-3663-3p	68	1
	miR-3918	61	2
	miR-6732-3p	59	1
	miR-3128	57	1
	miR-6828-3p	50	1
	miR-4660	50	1
circ-BAX-12	miR-744-5p	78	1
	miR-10396a-5p	70	1
	miR-6876-5p	69	1
	miR-4476	69	1
	miR-4716-5p	66	1
	miR-4755-3p	64	1
	miR-345-3p	62	2
	miR-4478	62	1
	miR-4744	61	1
	miR-5584-3p	60	1
	miR-7113-3p	58	1
	miR-6732-3p	56	1
	miR-4668-5p	54	1
	miR-6891-5p	54	2
	miR-4779	54	2
	miR-8073	53	1
	miR-221-5p	53	1
	miR-1225-3p	53	1
	miR-765	52	2
	miR-11181-3p	52	2
	miR-3929	52	1
	miR-3173-3p	51	2
	miR-12118	51	2
	miR-8064	50	1
	miR-767-3p	50	1
circ-BAX-15a	miR-9851-5p	84	1
	miR-152-5p	84	1
	miR-4716-5p	70	1
	miR-4641	69	1
	miR-3663-3p	66	1
	miR-3918	59	2
	miR-3128	55	1
	miR-10398-3p	54	1
	miR-6720-5p	52	2
	miR-6512-3p	52	2
	miR-4660	50	1
circ-BCL2L12-15	miR-6822-3p	62	2
	miR-6510-5p	59	3
	miR-6836-5p	58	2
	miR-6132	58	2
	miR-6774-5p	58	1
	miR-635	58	1
	miR-6721-5p	57	2
	miR-6849-3p	51	2
	miR-4763-5p	50	1
circ-BCL2L12-39	miR-1915-5p	88	1
	miR-1237-3p	59	2
	miR-6849-3p	55	2
	miR-6748-3p	54	1
	miR-4481	53	1
	miR-25-5p	50	1
circ-BCL2L12-43	miR-6736-3p	76	2
	miR-455-3p	75	1
	miR-4767	61	1
	miR-4264	53	1
	miR-1268b	51	1
	miR-1268a	51	1
	miR-6729-5p	51	1
	miR-4649-5p	51	1
circ-BCL2L12-48	miR-6721-5p	68	2
	miR-181a-2-3p	55	1
	miR-6774-5p	50	1
	miR-635	50	1
circ-BCL2L12-49	miR-6721-5p	66	2
	miR-6822-3p	64	2
	miR-6510-5p	60	2
	miR-6816-5p	56	1
	miR-3196	56	1
	miR-3180-3p	56	1
	miR-3180	56	1
circ-BCL2L12-50	miR-6721-5p	62	2
	miR-4767	59	1
	miR-6510-5p	58	3
	miR-6815-3p	57	2
	miR-6132	57	3
	miR-6836-5p	56	3
	miR-6822-3p	52	2
	miR-4763-5p	50	1
a Calculated using the miRDB prediction tool (range: 50 – 100).
